# Supplementary material for: Comparing the genetic typing methods for effective surveillance and rabies control in Georgia
Source: Front Microbiol. 2023 Dec 1;14:1243510. doi: 10.3389/fmicb.2023.1243510 (PMC10722154; doi:10.3389/fmicb.2023.1243510)
Supplement: Supplementary file 1 [file Table_1.XLSX]

## Sheet: Sheet1
Supplementary Table 1: Rabies virus isolates used in this study for the phylogenetic analysis in figures 1 and 2
Isolate	Species	Sample collection date	Country	Region	Real time RT-PCR LN 34 assay		Clade/sub clade	GenBank N°	Reference
					LN34	Beta Actin
A16-3193	Jackal	2015-11-24	Georgia	Tbilisi	23.3	22.2	GEO_V1-A	MT079888	This study
A16-3194	Dog	2015-09-25	Georgia	Kvemo Kartli	27.5	23	GEO_V1-B	MT079889	This study
A16-3195	Dog	2015-10-01	Georgia	Kvemo Kartli	21.8	19.9	GEO_V1-A	MT079890	This study
A16-3196	Dog	2015-10-07	Georgia	Imereti	23.3	21.7	GEO_V1-B	MT079891	This study
A16-3197	Dog	2015-10-16	Georgia	Guria	20.4	21.8	GEO_V1-A	MT079892	This study
A16-3198	Dog	2015-10-28	Georgia	Tbilisi	22.1	20	GEO_V1-B	MT079893	This study
A16-3199	Dog	2015-11-09	Georgia	Tbilisi	25.4	21.9	GEO_V1-A	MT079894	This study
A16-3200	Dog	2015-11-11	Georgia	Imereti	22.2	18.9	GEO_V1-B	MT079895	This study
A16-3201	Dog	2015-12-10	Georgia	Kakheti	22.5	21	GEO_V1-A	MT079896	This study
A16-3202	Dog	2015-12-16	Georgia	Kvemo Kartli	21.1	20.8	GEO_V1-A	MT079897	This study
A16-3203	Dog	2016-02-01	Georgia	Tbilisi	24.3	20.6	GEO_V1-A	MT079898	This study
A16-3204	Dog	2016-02-16	Georgia	Samegrelo-Zemo Svaneti	21.9	21.9	GEO_V1-D	MT079899	This study
A16-3205	Dog	2016-03-02	Georgia	Samegrelo-Zemo Svaneti	24.3	21	GEO_V1-D	MT079900	This study
A16-3206	Dog	2015-02-24	Georgia	Adjara	24.7	23.5	GEO_V1-C	MT079901	This study
A16-3207	Dog	2015-03-12	Georgia	Kvemo Kartli	22.8	22.2	GEO_V1-A	MT079902	This study
A16-3208	Dog	2015-03-16	Georgia	Guria	22.2	23.1	GEO_V1-C	MT079903	This study
A16-3209	Dog	2015-03-18	Georgia	Imereti	21.6	25.8	GEO_V1-B	MT079904	This study
A16-3210	Dog	2015-03-23	Georgia	Tbilisi	22.2	22.3	GEO_V1-A	MT079905	This study
A16-3211	Dog	2015-03-24	Georgia	Samegrelo-Zemo Svaneti	23.4	23.9	GEO_V1-D	MT079906	This study
A16-3212	Dog	2015-03-31	Georgia	Imereti	20.2	23.2	GEO_V1-A	MT079907	This study
A16-3213	Dog	2015-04-14	Georgia	Kakheti	22.9	23	GEO_V2	MT079908	This study
A16-3214	Dog	2015-04-16	Georgia	Kakheti	21.1	23.3	GEO_V1-A	MT079909	This study
A16-3215	Dog	2015-04-22	Georgia	Shida Kartli	20.2	24.1	GEO_V1-B	MT079910	This study
A16-3216	Dog	2015-04-27	Georgia	Imereti	17.2	22.7	GEO_V1-B	MT079911	This study
A16-3217	Dog	2015-04-28	Georgia	Shida Kartli	18.6	23.2	GEO_V1-B	MT079912	This study
A16-3218	Dog	2015-05-11	Georgia	Shida Kartli	20.5	25.6	GEO_V1-B	MT079913	This study
A16-3219	Dog	2015-05-19	Georgia	Imereti	20	25.5	GEO_V1-B	MT079914	This study
A16-3220	Dog	2015-05-29	Georgia	Kakheti	18.7	22.2	GEO_V1-A	MT079915	This study
A16-3221	Dog	2015-06-08	Georgia	Imereti	22.3	25.8	GEO_V1-B	MT079916	This study
A16-3222	Dog	2015-06-23	Georgia	Shida Kartli	18.5	25.3	GEO_V1-C	MT079917	This study
A16-3223	Dog	2015-06-26	Georgia	Kakheti	20.4	23.5	GEO_V2	MT079918	This study
A16-3224	Dog	2015-07-02	Georgia	Adjara	19.3	23.3	GEO_V1-C	MT079919	This study
A16-3225	Dog	2015-07-09	Georgia	Imereti	23.6	26.2	GEO_V1-B	MT079920	This study
A16-3226	Dog	2015-07-14	Georgia	Imereti	19.9	24.4	GEO_V1-B	MT079921	This study
A16-3227	Dog	2015-07-14	Georgia	Imereti	21.9	22.9	GEO_V1-B	MT079922	This study
A16-3228	Dog	2015-07-16	Georgia	Adjara	19.3	21.9	GEO_V1-C	MT079923	This study
A16-3229	Dog	2015-07-31	Georgia	Adjara	19.5	23	GEO_V1-C	MT079924	This study
A16-3230	Dog	2015-08-25	Georgia	Imereti	20.5	23.4	GEO_V1-B	MT079925	This study
A16-3231	Dog	2015-08-31	Georgia	Samegrelo-Zemo Svaneti	17.7	22.2	GEO_V1-D	MT079926	This study
A16-3232	Dog	2015-09-04	Georgia	Kvemo Kartli	18.2	21.7	GEO_V1-A	MT079927	This study
A16-3233	Dog	2015-09-07	Georgia	Kakheti	17.5	23	GEO_V1-A	MT079928	This study
A17-2320	Cattle	2015-03-02	Georgia	Samegrelo-Zemo Svaneti	24.5	28.7	GEO_V1-B	MT079929	This study
A17-2321	Cattle	2015-04-20	Georgia	Adjara	20.7	27.4	GEO_V1-C	MT079930	This study
A17-2322	Cattle	2015-04-20	Georgia	Samegrelo-Zemo Svaneti	24.8	29.1	GEO_V1-B	MT079931	This study
A17-2323	Cattle	2015-04-23	Georgia	Kakheti	28.2	33.4	GEO_V1-A	MT079932	This study
A17-2324	Cattle	2015-10-07	Georgia	Guria	22	25.7	GEO_V1-B	MT079933	This study
A17-2325	Cattle	2015-04-29	Georgia	Guria	21.1	27.4	GEO_V1-B	MT079934	This study
A17-2326	Cattle	2015-05-06	Georgia	Kakheti	21.2	28	GEO_V2	MT079935	This study
A17-2327	Cattle	2015-05-06	Georgia	Guria	25.7	29	GEO_V1-B	MT079936	This study
A17-2328	Cattle	2015-05-13	Georgia	Samegrelo-Zemo Svaneti	22.9	30.1	GEO_V1-B	MT079937	This study
A17-2329	Cattle	2015-11-02	Georgia	Guria	27.9	25.3	GEO_V1-B	MT079938	This study
A17-2330	Cattle	2015-11-03	Georgia	Mtskheta-Mtianeti	22.6	25.1	GEO_V1-B	MT079939	This study
A17-2331	Cattle	2015-05-15	Georgia	Samegrelo-Zemo Svaneti	26.9	29.3	GEO_V1-D	MT079940	This study
A17-2332	Cattle	2015-05-16	Georgia	Samegrelo-Zemo Svaneti	26	30	GEO_V1-B	MT079941	This study
A17-2333	Cattle	2015-05-16	Georgia	Samegrelo-Zemo Svaneti	26.6	30.9	GEO_V1-B	MT079942	This study
A17-2334	Cattle	2015-05-20	Georgia	Guria	30.7	32	GEO_V1-B	MT079943	This study
A17-2335	Cattle	2015-05-20	Georgia	Guria	21.5	31.3	GEO_V1-B	MT079944	This study
A17-2336	Cattle	2015-05-20	Georgia	Guria	21.5	29	GEO_V1-B	MT079945	This study
A17-2337	Cattle	2015-05-20	Georgia	Imereti	22.5	27.9	GEO_V1-B	MT079946	This study
A17-2338	Cattle	2015-06-08	Georgia	Imereti	23.3	30.4	GEO_V1-B	MT079947	This study
A17-2339	Cattle	2015-06-08	Georgia	Imereti	25.2	30.1	GEO_V1-B	MT079948	This study
A17-2340	Cattle	2015-06-15	Georgia	Kakheti	26	33	GEO_V2	MT079949	This study
A17-2341	Cattle	2016-02-02	Georgia	Kakheti	28.5	29.8	GEO_V1-A	MT079950	This study
A17-2342	Cattle	2016-02-02	Georgia	Samegrelo-Zemo Svaneti	19.8	19.4	GEO_V1-D	MT079951	This study
A17-2343	Cattle	2016-02-08	Georgia	Imereti	26.4	25.7	GEO_V1-B	MT079952	This study
A17-2344	Cattle	2015-06-19	Georgia	Guria	29.8	30.6	GEO_V1-B	MT079953	This study
A17-2345	Cattle	2015-06-22	Georgia	Guria	27.9	31	GEO_V1-C	MT079954	This study
A17-2346	Cattle	2015-07-20	Georgia	Kvemo Kartli	28.9	30.6	GEO_V1-A	MT079955	This study
RV1589	Cat	1991	Russia	Belgorod			Cosmopolitan – CA1	AY352456	Kuzmin et at., 2004
686cow	Cow	1987	Russia	Tuva			Cosmopolitan – CA1	AY352482	Kuzmin et at., 2004
RV308	Human	1989	Georgia	n/a			Cosmopolitan – CA2	AY352497	Kuzmin et at., 2004
RV305	Dog	1989	Georgia	n/a			Cosmopolitan – CA2	AY352515	Kuzmin et at., 2005
RV307	Cow	1989	Georgia	n/a			Cosmopolitan – ME1a	AY352516	Kuzmin et at., 2004
V685	Goat	2000	Iran	Sistan Baluchestan			Cosmopolitan – ME1a	AY854580	Nadin-Davis et al., 2003
V686	Cow	2000	Iran	Ardebil			Cosmopolitan – CA2	AY854581	Nadin-Davis et al., 2003
V703	Sheep	2000	Iran	n/a			Cosmopolitan – CA2	AY854583	Nadin-Davis et al., 2004
RV306	Cow	1989	Georgia	n/a			Cosmopolitan – ME1a	DQ317519	Botvinkin et al., 2006
Gr9489	Fox	1998	Israel	Grofit			Cosmopolitan – ME1a	DQ837411	David et al., 2007
T1	Cow	2000	Turkey	Sanlurfa			Cosmopolitan – CA2	DQ837474	David et al., 2007
RV1202	Fox	1998	Serbia	n/a			Cosmopolitan – EE	JF973787	McElhinney et al., 2011
184VNO	Raccoon dog	2009	Russia	n/a			Cosmopolitan – NEE	JQ944704	Chupin et al., unpublished
1350KRA	Dog	2008	Russia	n/a			Cosmopolitan – CA1	JQ944705	Chupin et al., unpublished
1352KRA	Dog	2008	Russia	Krasnodar			Cosmopolitan – CA2	JQ944706	Chupin et al., unpublished
1564NNO	Red Fox	2008	Russia	n/a			Cosmopolitan – CA3	JQ944708	Chupin et al., unpublished
8682IRA	Sheep	1974	Iran	Shiraz			Cosmopolitan – CA1	JX987744	Ganesh et al., 2013
Rus(Lipetsk)8052f_2011	Red Fox	2011	Russia	Lipetsk			Cosmopolitan – CA1	KC595280	Poleshchuk et al., 2013
Rus(Lipetsk)8054f_2011	Red Fox	2011	Russia	Lipetsk			Cosmopolitan – CA1	KC595282	Poleshchuk et al., 2013
RV2516	Cow	2010	Iraq	n/a			Cosmopolitan – CA2	KF155000	Marston et al., 2013
Az156	Horse	2013	Azerbaijan	Aghjebedi			Cosmopolitan – ME1a	KJ645921	Zeynalova et al., 2014
Az255	Cow	2013	Azerbaijan	Balaken			Cosmopolitan – CA1	KJ645922	Zeynalova et al., 2015
Az270	Dog	2013	Azerbaijan	Sheki			Cosmopolitan – CA1	KJ645923	Zeynalova et al., 2016
Az325	Cow	2013	Azerbaijan	Kurdemir			Cosmopolitan – CA1	KJ645924	Zeynalova et al., 2017
Az334	Dog	2013	Azerbaijan	Kakh			Cosmopolitan – CA1	KJ645925	Zeynalova et al., 2018
Az347	Dog	2013	Azerbaijan	Zaqatala			Cosmopolitan – CA1	KJ645926	Zeynalova et al., 2019
Az486	Cow	2012	Azerbaijan	Kakh			Cosmopolitan – CA1	KJ645927	Zeynalova et al., 2020
Az552	Cow	2012	Azerbaijan	Dashkesan			Cosmopolitan – CA2	KJ645928	Zeynalova et al., 2021
Az587	Horse	2012	Azerbaijan	Absheron			Cosmopolitan – CA1	KJ645929	Zeynalova et al., 2022
Az784	Dog	2012	Azerbaijan	Terter			Cosmopolitan – CA1	KJ645930	Zeynalova et al., 2023
WQ14-RF	Fox	2014	China	n/a			Cosmopolitan – CA1	KM016899	Liu et al., 2014
5989	Dog	2002	Azerbaijan	n/a			Cosmopolitan – CA1	KP723583	Horton et al., 2015
160	n/a	2014	Georgia	n/a			Cosmopolitan – CA2	KP723589	Horton et al., 2015
161	n/a	2014	Georgia	n/a			Cosmopolitan – CA2	KP723590	Horton et al., 2015
128	n/a	2014	Georgia	n/a			Cosmopolitan – CA1	KP723591	Horton et al., 2015
96077POL	Raccoon Dog	1994	Poland	n/a			Cosmopolitan – CE	KX148118	Troupin et al., 2016
92012GER	Red Fox	1991	Germany	n/a			Cosmopolitan – CE	KX148122	Troupin et al., 2016
92044FRA	Red Fox	1992	France	n/a			Cosmopolitan – WE	KX148128	Troupin et al., 2016
94096SLN	Red Fox	1994	Slovenia	n/a			Cosmopolitan – WE	KX148133	Troupin et al., 2016
93083HON	Red Fox	1993	Hungary	n/a			Cosmopolitan – EE	KX148136	Troupin et al., 2016
86109YOU	Red Fox	1986	Serbia	n/a			Cosmopolitan – EE	KX148140	Troupin et al., 2016
9613POL	Fox	1992	Poland	n/a			Cosmopolitan – EE	KX148141	Troupin et al., 2016
96142POL	Raccoon Dog	1996	Poland	n/a			Cosmopolitan – NEE	KX148152	Troupin et al., 2016
93105EST	Red Fox	1993	Estonia	n/a			Cosmopolitan – NEE	KX148158	Troupin et al., 2016
86082IRA	Sheep	1974	Iran	n/a			Cosmopolitan – CA1	KX148159	Troupin et al., 2016
92015HON	Human	1991	Hungary	n/a			Cosmopolitan – CA3	KX148160	Troupin et al., 2016
93100TUR	Dog	1993	Turkey	n/a			Cosmopolitan – ME2	KX148164	Troupin et al., 2016
94005TUR	Dog	1993	Turkey	n/a			Cosmopolitan – ME2	KX148167	Troupin et al., 2016
91024EAU	Fox	1991	UEA	n/a			Cosmopolitan – ME1a	KX148171	Troupin et al., 2016
96324ISR	Cattle	1996	Israel	n/a			Cosmopolitan – ME1a	KX148184	Troupin et al., 2016
86081IRA	Dog	1985	Iran	n/a			Cosmopolitan – ME1a	KX148189	Troupin et al., 2016
93008IRA	Jackal	1976	Iran	n/a			Cosmopolitan – ME1a	KX148190	Troupin et al., 2016
93032ISR	Jackal	1993	Israel	n/a			Cosmopolitan – ME1b	KX148191	Troupin et al., 2016
93033ISR	Dog	1993	Israel	n/a			Cosmopolitan – ME1b	KX148192	Troupin et al., 2016
7559d	Dog	2008	Russia	Dagestan			Cosmopolitan – CA2	KY002888	Deviatkin et al., 2017
Tajik FTA	Dog	2012	Tajikistan	n/a			Cosmopolitan – CA1	KY765901	Goharriz et al., 2017
RV2984	Fox	2007	Turkey	Izmir			Cosmopolitan – ME2	KY860590	Martson et al., 2017
RV2980F	Fox	2009	Turkey	Manisa			Cosmopolitan – ME2	KY860592	Martson et al., 2017
RV1145F	Fox	2000	Turkey	Erzurum			Cosmopolitan – ME1a	KY860604	Martson et al., 2017
RV1129F	Fox	2001	Turkey	Erzurum			Cosmopolitan – ME1a	KY860606	Martson et al., 2017
RV1142D	Dog	2001	Turkey	Istanbul			Cosmopolitan – ME2	KY860609	Martson et al., 2017
RV1133D	Dog	2001	Turkey	Ardahan			Cosmopolitan – CA2	KY860610	Martson et al., 2017
5989/lib205/12	Dog	2002	Azerbaijan	n/a			Cosmopolitan – CA1	LN879480	Nolden et at., 2016
148/lib01041	Fox	1998	Germany	n/a			Cosmopolitan – WE	LN879481	Nolden et at., 2016
VIEV_RV_Dog_50	Dog	2014	Russia	n/a			Cosmopolitan – CA3	MF572309	Zaykova et al., 2017
118/2017/Crimea	Fox	2017	Russia	n/a			Cosmopolitan – CA1	MF574201	Chupin et al., unpublished
RV860	Fox	unknown	Czech Republic	n/a			Cosmopolitan – CE	MG458306	Fischer et al., 2018
VIEV_RV_Fox_77_2243_2016	Fox	2016	Russia	n/a			Cosmopolitan – CA3	MG996462	Gulyukin et al., unpublished
8618POL	Raccoon Dog	1985	Poland	n/a			Cosmopolitan – CE	U22840	Kissi et al., 1995
8663FRA	Fox	1984	France	n/a			Cosmopolitan – WE	U42605	Bourhy et al., unpublished
9213ALL	Fox	1991	Germany	n/a			Cosmopolitan – WE	U42702	Bourhy et al., 2008
8653YOU	Wolf	1986	Bosnia	n/a			Cosmopolitan – EE	U42704	Bourhy et al., 2008
n/a= Not available
